# Supplementary material for: ERECTA Modulates Seed Germination and Fruit Development via Auxin Signaling in Tomato
Source: Int J Mol Sci. 2024 Apr 26;25(9):4754. doi: 10.3390/ijms25094754 (PMC11084166; doi:10.3390/ijms25094754)
Supplement: Supplementary file 1 [file ijms-25-04754-s001.zip]

Archive with 1 entries (1 files):
- ijms-2950655-supplementary.pdf
